# Supplementary material for: Metabolic rewiring and autophagy inhibition correct lysosomal storage disease in mucopolysaccharidosis IIIB
Source: iScience. 2024 Jan 29;27(3):108959. doi: 10.1016/j.isci.2024.108959 (PMC10864807; doi:10.1016/j.isci.2024.108959)
Supplement: Table S1. Metabolite abundance (µM) in MPS IIIB cellular model [file mmc2.xlsx]

## Sheet: Table 1S
Table 1S. Metabolite abundance (µM) in MPSIIIB cellular model
Metabolites	CTRL					ΔNAGLU
1-Met-His	10191	7226	5160	0	9663	5467	5858.5	3950.5	4633.5	13358.5
3-IAA	41.4	10.2	81.7	43.6	32.9	146.5	67.1	84.46	67.05	79.85
3-IPA	38.1	0	25.6	35.9	0	20.55	11.1	16.2	46.8	11.35
3-Met-His	31.1	280	48.4	0	64.4	73.2	40.65	51.8	51.55	47.35
5-AVA	143	80.4	20	88.4	110	98.65	64.5	10.2	39.05	88.4
AA	39	29.8	30.8	34.7	27.4	39.6	49.85	45.25	35.6	44.7
AABA	0	0	0	0	0	18.75	25.6	0	1.62	2.925
AbsAcid	2.31	7.16	4.35	2.44	6.1	4.865	2.58	4.69	2.805	6.9
AconAcid	52.6	43.2	49.7	38.1	42.3	54.15	51.4	43.9	58.1	51.35
ADMA	20.2	28.5	20.2	0	20.2	20.2	20.2	20.2	20.2	20.2
Ala	1543	1565	1547	1574	1579	1829	1764.5	1868.5	1838.5	1718.5
alpha-AAA	222	222	0	222	222	111	250	222	227	240.5
Anserine	67	497	118	0	86.7	194	110.5	112.55	146.5	142
Arg	368	377	377	380	380	355	362.5	375.5	959	372
Asn	94.2	93.5	102	84	95.4	73.8	95.05	53.805	668.5	96
Asp	9753	984	10092	8991	8833	14719	11687.5	13278	6912.5	13665.5
BABA	0	50.8	0	0	0	62.65	101.1	11.665	15.45	22.25
beta-Ala	0.042	0.007	0.055	0.052	0.032	0.022	0.0265	0.0225	0.0115	0.02
Betaine	418	393	393	397	430	342.5	345	1644	361	346.5
CA	12.9	11.8	12.5	9.37	9.46	11.655	10.35	11.55	8.95	11
Carnosine	44.4	53.5	70.4	42.3	52.3	46.9	37.05	144.05	41.9	31.1
CDCA	7.12	7.28	9.32	10.6	9.18	4.985	6.455	6.38	5.82	6.495
Choline	2394	1704	1178	1203	3417	3780.5	3475.5	3891	2630.5	3044.5
Cit	2108	1492	1998	2075	1968	2242.5	2292.5	6138	4640.5	2199
Creatinine	225	890	2987	2678	0	2179	1213	796.5	1700.5	928
Cys	1580	144	1576	1624	1611	1444.5	694.5	1496	930.5	708
Cystine	8.48	10.9	10.1	12.3	12.1	16.85	18.6	12.65	17.5	13.9
DCA	1.28	0.681	0.964	1.85	0.795	0.9705	0.913	1.0075	0.7675	0.9975
DHA	78.6	73.1	78.3	74.4	68.1	95.65	93.35	96.95	91.25	88.95
DHEAS	1.67	1.05	1.55	1.32	1.35	1.41	1.25	1.02	1.205	1.535
DiCA(12:0)	7.91	7.96	7.42	7.28	7.84	7.715	8.395	8.84	8.63	8.74
DiCA(14:0)	5.3	6.48	5.9	16	6.06	7.37	4.87	5.61	6.595	8.615
DOPA	41.6	0	33.5	43.7	38.9	51.45	51.9	50.8	46	59.9
Dopamine	49.6	54.1	57.5	38.3	46.2	38.8	41.95	41.6	50.8	46.3
EPA	28.3	20.4	13.7	42.2	44.8	25.9	18.15	34.25	29.75	44.1
FA(16:0)	23180	18009	21700	14840	17962	34307.5	26775	33212	33082	27769
FA(18:0)	23644	23169	21217	24651	21698	31127	28205.5	35236.5	30084.5	34448
FA(18:1)	4043	3086	4021	2996	3561	6157	5221	6547	6961.5	6326
FA(18:2)	717	407	156	334	487	1024.5	844.5	570.5	743	545
FA(20:1)	5013	4449	4080	3859	3937	6302	4960.5	5763	4943.5	5309.5
FA(20:2)	36238	26970	33232	22001	26697	51550	42591.5	48407.5	53130.5	45778.5
GABA	6720	4692	2504	3349	4467	6309.5	9428.5	5003	6247	7192
GCA	1.69	1.77	1.21	1.03	1.87	1.123	0.936	1.1195	1.298	1.208
GCDCA	4.46	4.65	4.37	4.75	2.88	3.19	3.18	3.12	3.01	3.615
GDCA	5.09	5.1	4.8	5.27	3.17	3.535	3.535	3.45	3.35	4.035
GLCA	0.172	0.219	0.162	0.307	0.228	0.1735	0.112	0.1925	0.1775	0.268
GLCAS	0.136	0.073	0.112	0.077	0.055	0.124	0.074	0.0825	0.0605	0.0445
Gln	340	377	364	355	365	432.5	448.5	1578.5	624	438
Glu	7450	7242	7041	7067	7077	8565	8962	8534.5	8595.5	8090
Gly	1489	1418	1516	1479	1474	1534.5	1548	1084	1604.5	1562.5
GUDCA	5.75	5.8	5.24	6.92	5.58	4.53	5.145	4.07	4.675	4.535
HArg	1.02	1.76	0.646	2.19	1.1	1.2055	1.385	2.13	2.085	2.955
HCys	0	0	17.5	0	0	0	6.1	13	5	0
HipAcid	1013	2131	0	3525	1444	1897.5	6855.5	1444.5	1138	891.5
His	105	109	105	122	101	103.75	106.65	137.7	104.05	101
Hypoxanthine	0	0	0	0	0	0	242.5	454	0	0
Ile	384	443	397	386	444	365.5	421.5	346	365	371
Ind-SO4	101	104	93.4	98.9	96.6	103.8	108	100.1	105.5	99.85
Indole	28247	0	70956	105240	0	34690	69403	6531	35053.5	80362.5
Lac	233668	233878	239681	238785	233981	275099	273483	274929	283530	276213
Leu	218	336	238	217	237	236	221.3	274.5	221	283
Lys	299	275	303	277	297	296.5	242.5	308	297.5	301.5
Met	2.04	1.93	2.02	2	1.96	1.795	1.985	1.955	2.105	1.18
Met-SO	212	0	0	186	0	183	127	159	154	70.3
OH-GlutAcid	304	290	312	296	298	408.5	417	406	432.5	412
Orn	961	1008	1033	951	901	923.5	905	842.5	889	882.5
p-Cresol-SO4	25	23.6	22.6	27.6	27	19.4	20.3	20.45	19.45	20.2
PAG	10.7	44.3	33.2	0	30.1	26.4	65.1	20.95	29.9	15.415
PEA	0	26.1	23.1	24	0	19.55	11.8	33.1	20.4	16.4
Phe	82.1	78.9	76	79.1	79.4	77.45	34.35	80.1	75.6	78.55
Pro	3230	3346	3343	3494	3482	3518.5	3528	3434.5	3518.5	309484
ProBetaine	8.36	6.46	5.91	4.64	8.52	6.015	7.475	5.81	7.585	7.295
Sarcosine	331	356	352	354	312	337.5	336.5	303.5	370.5	399.5
SDMA	7.93	0	10.3	13.1	1.75	4.265	4.76	4.3585	6.55	4.896
Ser	174	175	180	166	175	211.5	219	207	213.5	210.5
Serotonin	163	157	199	185	180	29	25.1	30.2	27.8	36.55
Spermidine	1034	903	993	896	1018	1120.5	1288	1175.5	1263	1252.5
Spermine	60	60	60	60	60	470	306	489	542	545
Suc	3625	3524	3629	3679	3614	5532.5	5475	5464	5512	5583
Taurine	72.7	70.5	60.2	82.4	66.9	84.1	69.45	104.7	77.5	76.8
TCA	5.25	7.17	6.25	5.3	5.05	5.22	5.325	6.44	5.385	5.505
TCDCA	2.37	2.62	2.11	2.67	2.37	2.865	2.655	2.215	2.68	2.415
TDCA	2.13	1.9	1.77	2.04	1.93	2.405	2.365	1.645	2.25	1.86
Thr	278	267	257	271	276	297	301.5	298.5	291.5	289
TLCA	3.6	1.71	3.03	3.1	1.79	3.09	1.665	2.595	2.44	3.855
TMAO	59.8	54.6	54.6	50.5	61.4	64.9	80.1	65.9	71	56.95
TMCA	8.33	9.33	9.35	8.43	7.45	6.08	10.125	9.695	6.855	8.27
Trp	29.4	31.1	30	31	30.9	31.35	30.9	32.25	30.65	12.95
TrpBetaine	25.5	34	39	15.3	36.6	38.45	122.15	27.4	30.05	39.65
Tyr	0	32.8	32.6	34.5	34.6	32.2	30.75	33.1	32.4	32.55
Val	175	177	182	185	189	70	176.5	71	173.5	180
Xanthine	71.6	1.71	0	41.9	203	167.8	25.705	101.7	36.15	296.5
