# Supplementary material for: Metabolic rewiring and autophagy inhibition correct lysosomal storage disease in mucopolysaccharidosis IIIB
Source: iScience. 2024 Jan 29;27(3):108959. doi: 10.1016/j.isci.2024.108959 (PMC10864807; doi:10.1016/j.isci.2024.108959)
Supplement: Table S2. Metabolite abundance (µM) in MPS IIIB mouse model brains [file mmc3.xlsx]

## Sheet: Table 2S
Table 2S. Metabolite abundance (µM) in MPSIIIB animal model brains
Metabolites	WT					NAGLU -/-
1-Met-His	1.28267	1.33567	1.382	1.37217	1.33967	2.33667	2.24167	2.00333	1.40333	1.40167
3-IAA	0.0408333	0.112	0.0945	0.141333	0.0706667	0.137333	0.0886667	0.078	0.0888333	0.153333
3-Met-His	0.658	0.669333	0.683167	0.663167	0.687667	1.02783	1.08317	0.9615	0.837833	0.8305
5-AVA	0.071	0.105667	0.067	0.0245	0.0628333	0.119167	0.101667	0.0605	0.0818333	0.0556667
AA	38.8333	43.6167	41.4167	48.75	50.25	42.5833	51.25	62.7167	50.8	40.25
AABA	1.21967	1.1965	1.18517	1.11433	1.09817	1.78667	1.53833	1.24167	1.136	1.39333
AbsAcid	0.0148333	0.0101667	0.03	0.0143333	0.017	0.0113333	0.0181667	0.383167	0.255833	0.0156667
AconAcid	0.0643333	0.0428333	0.0538333	0.0825	0.084	0.082	0.104667	27.332	8.80517	0.0696667
Ala	256.333	254.333	266	261.5	254.167	338.5	331.667	339.667	346.333	360.167
alpha-AAA	13.185	9.075	11.47	11.255	11.7183	17.5233	15.4683	10.845	6.82833	6.63667
Anserine	2.34333	2.13667	2.225	2.27333	2.265	2.65	2.69667	3.96	4.68167	4.59833
Arg	72.4	72.8333	71.6667	71.8333	71.3167	77.45	77.3833	76.0667	73.35	73.6833
Asn	33.0833	37.7333	37.6833	33.95	45.2333	39.8	32.3333	20.4333	24.7667	47.7667
Asp	928	1170.33	1995.33	1011.17	582.5	884.167	1063.17	1195.17	1036	1007.17
BABA	1.0155	0.694167	1.24283	0.8185	0.870167	0.729333	0.611	0.502833	0.454833	0.560833
beta-Ala	0.671	0.652167	0.6455	0.611333	0.595833	0.814333	0.870167	1.20383	1.03417	0.8125
Betaine	10.6917	10.1067	10.515	10.925	10.9817	11.1833	11.2667	11.3167	11.9	11.9667
c4-OH-Pro	1.03533	1.001	1.0635	1.02783	1.00583	1.68667	1.70667	1.20283	0.804333	0.824833
CA	0.0986667	0.116	0.1805	0.128833	0.103167	0.1485	0.1555	3.64067	2.06817	0.4055
Carnosine	0.597833	0.521667	0.5275	0.509	0.558167	0.596	0.577167	0.45775	0.4825	0.457
CDCA	0.344	0.320333	0.324667	0.3295	0.333667	0.421	0.638667	0.6365	0.6705	0.453333
Choline	114.667	120	116.667	117.667	118	101.3	98.5	107.783	115.333	108.167
Cit	5.58833	5.885	5.84167	5.96333	5.57167	8.55833	9.11	8.765	7.99	9.405
Cortisone	0	0.003	0	0.00316667	0.0106667	0	0	0	0	0
Creatinine	81.8	79.3	83.2	86.4667	88.5	89.9	92.45	103.95	103.367	100.367
Cys	26.7267	49.585	23.0633	19.7167	20.1717	36	34.4833	27.1167	30.2667	33.25
DCA	0.0103333	0.0156667	0.0155	0.0133333	0.0106667	0.0128333	0.00983333	0.399333	0.188667	0.0733333
DHA	51.5167	39.6	40.3167	59.2333	49.1183	21.9	22.6333	62.4	21.4333	18.9
DHEAS	0.0191667	0.0183333	0.0196667	0.0176667	0.0158333	0.0218333	0.023	0.068	0.0385	0.0176667
DiCA(12:0)	0.336667	0.413	0.4545	0.487167	0.704167	0.387333	0.403833	3.36717	2.00233	0.456167
DiCA(14:0)	0.046	0.0575	0.0865	0.0528333	0.0546667	0.0645	0.0758333	8.78767	3.23817	0.0621667
DOPA	0.311167	0.313667	0.319333	0.3195	0.3285	0.317	0.313167	0.325333	0.3375	0.339167
Dopamine	75.2667	69.8833	65.35	70.2833	74.5333	65.6333	70.7833	66.45	65.2	68.35
EPA	0.0341667	0.0128333	0.0436667	0.0438333	0.0506667	0.125	0.110167	2.2315	0.644333	0.0488333
FA(12:0)	91.0333	108.65	137.033	128.333	132.867	124.333	151.667	466	552.667	127.083
FA(14:0)	71.5333	100.242	804.683	131.1	86.5233	346.167	293.833	220.333	236.367	84.5
FA(16:0)	5387.33	7226.17	9900	6450.83	5823.67	7174.17	7124.83	29440	19061.5	8964.83
FA(18:0)	6100.33	6526.5	8342	6368.17	5682.33	9020.33	9211.5	16370.2	14664.5	8013.33
FA(18:1)	586	632.667	1791.5	602.333	405.742	507	478.667	1653.17	1182.67	745
FA(18:2)	17.5883	19.2467	53.0167	18.1183	12.05	20.3833	22.6167	87.05	58.6333	21.5167
FA(20:1)	157.833	155.333	153.833	140.167	122.667	225.667	204.5	85.2	181.367	200.333
FA(20:2)	1323.17	1187.83	3858.83	969	1112.5	1375.33	1025.83	533.25	1031.5	1388.5
FA(20:3)	0.406667	0.461667	1.42	0.435	0.8	0.3915	0.193333	6.50667	0.286667	0.69
GABA	0.468667	0.474333	0.516833	0.351333	0.479667	0.310667	0.223333	0.175333	0.176167	0.233333
GCA	0.00116667	0.00233333	0.00233333	0.003	0.00233333	0.00283333	0.00316667	0.00766667	0.012	0.00333333
GCDCA	0.0005	0.000833333	0.0015	0.00133333	0.000666667	0.00366667	0.00366667	0.0116667	0.0105	0.000833333
GDCA	0.000666667	0.000833333	0.00183333	0.00133333	0.000833333	0.0025	0.00233333	0.0045	0.00416667	0.000833333
GLCA	0.000833333	0.00166667	0.000666667	0.0025	0.0015	0.000833333	0.00183333	0.0005	0.004	0.0015
GLCAS	0.000333333	0	0.000166667	0.000166667	0	0.00133333	0.000333333	0.00416667	0.00683333	0.000166667
Gln	3565.33	3580.5	3684.83	3620.33	3408	5332.83	5273	6841.83	10016.3	11340
Glu	4211.83	4128.33	4328	4219.67	4038.33	5142.17	5225.83	5468	5604.67	6234.5
Gly	682.333	684.167	695.333	678.5	672.5	725.5	717	806.5	876.667	925.667
GUDCA	0.0005	0.000166667	0.001	0.000833333	0.000333333	0.0005	0.0005	0.0015	0.00216667	0.000166667
H1	163.167	169.333	175.667	163.333	173	209.333	231.833	241.333	237.667	205.167
HArg	0.182333	0.200167	0.174167	0.189	0.168167	0.2165	0.2415	0.274833	0.287833	0.229
HCys	9.94617	15.705	7.345	6.36	5.77667	6.76	5.38667	9.55667	11.3683	14.7567
HipAcid	0.241667	0.260667	0.270833	0.274	0.295333	0.2075	0.131167	0.1705	0.161167	0.202667
His	29.9333	30.0333	31.1667	30.5167	29.75	44.0833	44.1333	57.4667	73.0333	77.8833
Histamine	0.401167	0.404833	0.405833	0.408	0.407667	0.539833	0.536833	0.749833	0.9185	0.9635
Hypoxanthine	462.5	485.833	489	497.333	504.833	560	483	458.25	488.75	557.667
Ile	15.0033	16.1433	16.5767	14.315	16.1233	23.0667	22.7	20.0333	19.5667	22.3833
Ind-SO4	5.75167	5.78167	6.36833	6.18667	5.615	6.47333	6.46	8.13167	8.11	7.94333
Indole	382.167	336.5	377.167	367	341.5	383.167	359.5	244.5	331.833	425
Kynurenine	0.0373333	0.035	0.0628333	0.1225	0.0423333	0.0528333	0.0881667	0.0478333	0.081	0.135833
Lac	4987.67	4997.5	5072.33	5121.17	5113	6664.17	6552.33	6747.67	6582.5	6683.17
Leu	29.4667	23.3083	16.615	21.34	15.6967	25.1833	34.1833	27.2167	24.3733	33.4667
Lys	65.8167	64.0667	64.3333	61.3667	59.7333	114.333	103.9	92.7167	87.5667	90.2
Met	27.6167	27.2	28.7167	26.8333	26.7667	33.7167	33.5667	44.9833	53.1667	52.85
Met-SO	0.173833	0.129667	0.151	0.1725	0.145	0.176833	0.130167	0.363333	0.639667	0.434667
Nitro-Tyr	0.031	0.037	0.047	0.0315	0.0415	0.032	0.0241667	0.0313333	0.0411667	0.043
OH-GlutAcid	76.9833	58.5033	18.595	50.5933	67.05	79.5	45.2833	82.5333	58.85	37.8667
Orn	2.568	2.60533	2.79433	2.56167	2.5185	3.87333	3.92667	3.84	4.74	4.66167
PAG	0.0386667	0.0726667	0.0495	0.0345	0.0653333	0.0451667	0.0173333	0.0121667	0.0115	0.0208333
PEA	0.0005	0.00216667	0.001	0.002	0.000166667	0.0025	0.00666667	0	0.00633333	0.0065
Phe	22.2333	22.8	23.8333	25.6167	24.5	30.7833	30.8	39.4667	47.8167	54.3
PheAlaBetaine	35.8667	78.8	1.85333	0	2.36	8.85	20.2333	0	0.966	0
Pro	36.3667	38.1833	36.35	38.3333	37.95	53.1167	51.8667	58.5333	63.7167	63.9667
ProBetaine	0.3265	0.355167	0.346167	0.357167	0.265667	0.3415	0.392667	0.196667	0.317833	0.507833
Putrescine	2.16967	1.51833	1.856	1.63117	1.58617	10.2483	9.80833	8.38167	4.04	3.17333
Sarcosine	0.983333	1.00367	0.955	0.885833	0.7865	1.046	1.31667	2.14167	1.555	1.17233
SDMA	0.0378333	0.0303333	0.0286667	0.0283333	0.0188333	0.0383333	0.0411667	0.0501667	0.048	0.0458333
Ser	330.333	332.5	344	347.667	329.667	457.333	431.5	432.5	410.5	434
Serotonin	1.33367	1.32467	1.4295	1.3715	1.4865	2.38667	2.53	2.91333	2.90667	3.02333
Spermidine	0	29.6	0	0	0	0	0	0	0	0
Spermine	6.835	7.68167	7.11833	8.25667	8.65667	6.76167	6.925	5.84667	5.08	5.165
Suc	238.8	214.517	159.317	197.7	213.433	344	299.333	287.333	290	319.5
t4-OH-Pro	4.40167	4.26	4.33167	4.34667	4.13167	7.15167	6.96	5.05667	3.37333	3.34333
TCA	0.017	0.0246667	0.0308333	0.0215	0.0246667	0.0401667	0.0448333	0.473333	0.639167	0.563167
TCDCA	0.01	0.0145	0.0128333	0.0138333	0.0243333	0.0116667	0.0188333	0.315667	0.142167	0.0511667
TDCA	0.00783333	0.00783333	0.0113333	0.0106667	0.0155	0.007	0.0118333	0.274	0.177167	0.0278333
Thr	126.317	120.333	124.267	120.867	115.867	145.667	142.5	130	123.333	123.333
TLCA	0.0035	0.00216667	0.004	0.00383333	0.00433333	0.00483333	0.00583333	0.0591667	0.0443333	0.00466667
TMAO	0.440333	0.428667	0.647167	0.588667	0.66	1.166	1.285	1.0015	0.521333	0.563
TMCA	0.02	0.018	0.0213333	0.0198333	0.0216667	0.0306667	0.0393333	0.339833	0.503833	0.459667
Trigonelline	0.676667	0.549	0.736833	0.581	0.580333	0.849667	0.798333	1.32467	1.00617	0.902333
Trp	6.22333	5.59333	7.00833	6.67333	6.95	8.52167	7.67	8.51333	11.07	12.085
TrpBetaine	0.0193333	0.0168333	0.0151667	0.0136667	0.0166667	0.0198333	0.0223333	0.0128333	0.0175	0.0281667
Tyr	24.2333	17.7783	17.535	17.385	20.9433	17.5333	24.4167	53.75	48.9167	48.6167
Val	36.3167	38.6167	39.1	38.7333	37.4	59.05	54.9167	48.4167	44.6667	45.0333
Xanthine	0	0.00933333	0	0	0	0	0	0	0.1175	0.196333
